# Supplementary material for: Quantifying Information without Entropy: Identifying Intermittent Disturbances in Dynamical Systems
Source: Entropy (Basel). 2020 Oct 23;22(11):1199. doi: 10.3390/e22111199 (PMC7712588; doi:10.3390/e22111199)
Supplement: Supplementary file 1 [file entropy-22-01199-s001.zip]

Archive with 1 entries (1 files):
- entropy-958565-supplementary.html
